# Supplementary material for: Definition of the Gonioctena subgeminata species group (Coleoptera, Chrysomelidae, Chrysomelinae), with descriptions of two new species from China and Vietnam
Source: Zookeys. 2021 Apr 16;1032:79–90. doi: 10.3897/zookeys.1032.63905 (PMC8065017; doi:10.3897/zookeys.1032.63905)
Supplement: XML Treatment for Gonioctena (Asiphytodecta) allardi [file zookeys.1032.63905-treatment1.xml]

<!DOCTYPE tp:taxon-treatment
  PUBLIC "-//TaxonX//DTD Taxonomic Treatment Publishing DTD v0 20100105//EN" "tax-treatment-NSO.dtd">
<tp:taxon-treatment xmlns:tp="http://www.plazi.org/taxpub"><tp:treatment-meta><kwd-group><label>Taxon classification</label><kwd><named-content xmlns:xlink="http://www.w3.org/1999/xlink" content-type="kingdom">Animalia</named-content></kwd><kwd><named-content xmlns:xlink="http://www.w3.org/1999/xlink" content-type="order">Coleoptera</named-content></kwd><kwd><named-content xmlns:xlink="http://www.w3.org/1999/xlink" content-type="family">Chrysomelidae</named-content></kwd></kwd-group><mixed-citation publication-type="journal"><person-group><name><surname>Cho</surname><given-names>Hee-Wook</given-names></name></person-group><article-title>Definition of the <italic><tp:taxon-name><tp:taxon-name-part taxon-name-part-type="genus" reg="Gonioctena">Gonioctena</tp:taxon-name-part> <tp:taxon-name-part taxon-name-part-type="species" reg="subgeminata">subgeminata</tp:taxon-name-part></tp:taxon-name></italic> species group (<tp:taxon-name><tp:taxon-name-part taxon-name-part-type="order">Coleoptera</tp:taxon-name-part></tp:taxon-name>, <tp:taxon-name><tp:taxon-name-part taxon-name-part-type="family">Chrysomelidae</tp:taxon-name-part></tp:taxon-name>, <tp:taxon-name><tp:taxon-name-part taxon-name-part-type="subfamily">Chrysomelinae</tp:taxon-name-part></tp:taxon-name>), with descriptions of two new species from China and Vietnam</article-title><source>Zookeys</source><day>16</day><month>4</month><year>2021</year><volume>1032</volume><fpage>79</fpage><lpage>90</lpage><pub-id pub-id-type="doi">10.3897/zookeys.1032.63905</pub-id></mixed-citation></tp:treatment-meta><tp:nomenclature><tp:taxon-name><object-id xmlns:xlink="http://www.w3.org/1999/xlink" content-type="arpha" xlink:type="simple">264E129F-1794-55DB-BF95-61F0EC699D14</object-id>
                <tp:taxon-name-part taxon-name-part-type="genus" reg="Gonioctena">Gonioctena</tp:taxon-name-part> (<tp:taxon-name-part taxon-name-part-type="subgenus" reg="Asiphytodecta">Asiphytodecta</tp:taxon-name-part>) <tp:taxon-name-part taxon-name-part-type="species" reg="allardi">allardi</tp:taxon-name-part><object-id xmlns:xlink="http://www.w3.org/1999/xlink" content-type="zoobank" xlink:type="simple">http://zoobank.org/7A746AF3-58A8-4B6C-9E5A-B87E64BB98A9</object-id></tp:taxon-name><tp:taxon-status xmlns:xlink="http://www.w3.org/1999/xlink" xlink:type="simple">sp. nov.</tp:taxon-status><xref ref-type="fig" rid="F1">Figures 1</xref><xref ref-type="fig" rid="F2">, 6</xref><xref ref-type="fig" rid="F3">, 11</xref><xref ref-type="fig" rid="F3">, 12</xref></tp:nomenclature><tp:treatment-sec sec-type="type locality" id="SECID0ENEAE"><title>Type locality.</title><p>Vietnam: Hanoi, Son Tay.</p></tp:treatment-sec><tp:treatment-sec sec-type="type material" id="SECID0ESEAE"><title>Type material.</title><p><bold><italic>Holotype</italic>:</bold> ♂ (<named-content xmlns:xlink="http://www.w3.org/1999/xlink" content-type="dwc:institutional_code" xlink:type="simple">MNHN</named-content>), “Son Tay // Ex. Musaeo E. Allard 1899 // MUSEUM PARIS 1952 Coll. R. Oberthur // HOLOTYPUS <tp:taxon-name><tp:taxon-name-part taxon-name-part-type="genus" reg="Gonioctena">Gonioctena</tp:taxon-name-part> (<tp:taxon-name-part taxon-name-part-type="subgenus" reg="Asiphytodecta">A.</tp:taxon-name-part>) <tp:taxon-name-part taxon-name-part-type="species" reg="allardi">allardi</tp:taxon-name-part></tp:taxon-name> sp. nov. Cho &amp; Borowiec 2014”. <bold><italic>Paratype</italic></bold>: 1♀ (<named-content xmlns:xlink="http://www.w3.org/1999/xlink" content-type="dwc:institutional_code" xlink:type="simple">MNHN</named-content>), same data as for holotype.</p></tp:treatment-sec><tp:treatment-sec sec-type="diagnosis" id="SECID0EYFAE"><title>Diagnosis.</title><p>This new species is similar to <italic><tp:taxon-name><tp:taxon-name-part taxon-name-part-type="genus" reg="Gonioctena">Gonioctena</tp:taxon-name-part> <tp:taxon-name-part taxon-name-part-type="species" reg="mantillerii">mantillerii</tp:taxon-name-part></tp:taxon-name></italic> sp. nov. and <italic><tp:taxon-name><tp:taxon-name-part taxon-name-part-type="genus" reg="Gonioctena">G.</tp:taxon-name-part> <tp:taxon-name-part taxon-name-part-type="species" reg="oudai">oudai</tp:taxon-name-part></tp:taxon-name></italic> in body shape and coloration. However, <italic><tp:taxon-name><tp:taxon-name-part taxon-name-part-type="genus" reg="Gonioctena">G.</tp:taxon-name-part> <tp:taxon-name-part taxon-name-part-type="species" reg="allardi">allardi</tp:taxon-name-part></tp:taxon-name></italic> sp. nov. can be distinguished by the following characters: elytra covered with rather irregular punctures arranged in confused single or double rows (regular punctures arranged in single rows, partially irregular in other species); pronotum without spots (same in <italic><tp:taxon-name><tp:taxon-name-part taxon-name-part-type="genus" reg="Gonioctena">G.</tp:taxon-name-part> <tp:taxon-name-part taxon-name-part-type="species" reg="mantillerii">mantillerii</tp:taxon-name-part></tp:taxon-name></italic> sp. nov., a pair of lateral obscure spots present in <italic><tp:taxon-name><tp:taxon-name-part taxon-name-part-type="genus" reg="Gonioctena">G.</tp:taxon-name-part> <tp:taxon-name-part taxon-name-part-type="species" reg="oudai">oudai</tp:taxon-name-part></tp:taxon-name></italic>); aedeagus with an apical process widened to lateral tooth-like projections, 1.2 × wider than the median lobe (widened to lateral blunt projections, 1.2 × wider than the median lobe in <italic><tp:taxon-name><tp:taxon-name-part taxon-name-part-type="genus" reg="Gonioctena">G.</tp:taxon-name-part> <tp:taxon-name-part taxon-name-part-type="species" reg="mantillerii">mantillerii</tp:taxon-name-part></tp:taxon-name></italic> sp. nov., very large, 1.5 × wider than the median lobe in <italic><tp:taxon-name><tp:taxon-name-part taxon-name-part-type="genus" reg="Gonioctena">G.</tp:taxon-name-part> <tp:taxon-name-part taxon-name-part-type="species" reg="oudai">oudai</tp:taxon-name-part></tp:taxon-name></italic>).</p></tp:treatment-sec><tp:treatment-sec sec-type="description" id="SECID0ELIAE"><title>Description.</title><p>Measurements in mm (n = 2): length of body: 6.50–7.50 (mean 7.00); width of body: 5.00–5.80 (mean 5.40); height of body: 3.30–4.00 (mean 3.65); width of head: 1.95–2.10 (mean 2.03); interocular distance: 1.25–1.35 (mean 1.30); width of apex of pronotum: 2.30–2.40 (mean 2.35); width of base of pronotum: 4.42–5.00 (mean 4.71); length of pronotum along midline: 2.00–2.25 (mean 2.13); length of elytra along suture: 4.90–5.90 (mean 5.40).</p><p>Body short oval and strongly convex (Fig. <xref ref-type="fig" rid="F1">1</xref>). Head reddish brown, with labrum partially dark brown, apex of mandibles black. Antennomeres I–VI yellowish brown, VI partially darkened, VII–XI blackish brown. Pronotum reddish brown, basal margin black. Scutellum reddish brown. Elytra orange, with a pair of black spots and sinuate transverse bands, dark area between bands, tip partially darkened. Venter and legs entirely reddish brown. <bold><italic>Head</italic>.</bold> Vertex weakly convex, covered with sparse punctures, becoming coarser and denser toward sides. Frontal suture V-shaped, reaching anterior margin, coronal suture rather short. Frons flat, suddenly depressed at anterior margin, covered with dense punctures. Clypeus very narrow and trapezoidal. Anterior margin of labrum almost straight. Mandibles with two sharp apical teeth and deep excavation for apical maxillary palpomere on outer side. Maxillary palps four-segmented, with apical palpomere slightly widened, truncated apically. Antennae reaching pronotal base; antennomere I robust; antennomere II shorter than III; antennomere III longer than IV; antennomeres VII–X widened, VIII–X each almost as long as wide; antennomere XI longest, ~ 1.51 × as long as wide (Fig. <xref ref-type="fig" rid="F3">11</xref>). <bold><italic>Pronotum</italic>.</bold> Lateral sides widest at base, strongly and roundly narrowed anteriorly, anterior angles strongly produced (Fig. <xref ref-type="fig" rid="F2">6</xref>). Anterior and lateral margins bordered; lateral margins hardly visible in dorsal view. Trichobothria absent on both anterior and posterior angles. Disc covered with sparse punctures; lateral sides covered with much larger and denser punctures; interspaces covered with fine and sparse punctures. Scutellum distinctly wider than long, narrowed posteriorly. <bold><italic>Elytra</italic>.</bold> Lateral sides slightly widened posteriorly, widest before middle, thence roundly narrowed posteriorly. Humeral calli well developed. Disc covered with rather irregular punctures arranged in confused single or double rows in median region, regular punctures arranged in rows in lateral region, dense punctures between second and third striae in apical half; interspaces covered with fine and sparse punctures. Epipleura visible except near base in lateral view. Hind wings well developed. <bold><italic>Venter</italic>.</bold> Hypomera weakly rugose, with few punctures near anterolateral corners of prosternum. Prosternum covered with coarse and dense punctures bearing long setae; prosternal process enlarged apically, bordered laterally, with sparse punctures. Metasternum covered with small and sparse punctures in median region, large and dense punctures in lateral region. Abdominal ventrites covered with sparse or moderately dense punctures bearing short setae. <bold><italic>Legs</italic>.</bold> Moderately robust. Tibiae widened apically, with a tooth-like projection. Fore legs with tarsomere I slightly narrower than III in male and distinctly narrower than III in female. Tarsal claws appendiculate. <bold><italic>Genitalia</italic>.</bold> Aedeagus rather thin, subparallel-sided, weakly narrowed before apical process, setose apicolaterally, with apical process widened to lateral tooth-like projections in dorsal view; moderately curved, apex pointed in lateral view (Fig. <xref ref-type="fig" rid="F3">12</xref>). Spermatheca C-shaped, swollen basally, with apex rounded (Fig. <xref ref-type="fig" rid="F3">13</xref>).</p><fig id="F1" position="float" orientation="portrait"><object-id xmlns:xlink="http://www.w3.org/1999/xlink" content-type="doi" xlink:type="simple">10.3897/zookeys.1032.63905.figures1-5</object-id><object-id xmlns:xlink="http://www.w3.org/1999/xlink" content-type="arpha" xlink:type="simple">604006DC-E4D6-5B47-B6C2-7EC5F9924325</object-id><label>Figures 1–5.</label><caption><p>Dorsal habitus <bold>1</bold><italic><tp:taxon-name><tp:taxon-name-part taxon-name-part-type="genus" reg="Gonioctena">Gonioctena</tp:taxon-name-part> <tp:taxon-name-part taxon-name-part-type="species" reg="allardi">allardi</tp:taxon-name-part></tp:taxon-name></italic> sp. nov., holotype <bold>2</bold><italic><tp:taxon-name><tp:taxon-name-part taxon-name-part-type="genus" reg="Gonioctena">G.</tp:taxon-name-part> <tp:taxon-name-part taxon-name-part-type="species" reg="mantillerii">mantillerii</tp:taxon-name-part></tp:taxon-name></italic> sp. nov., holotype <bold>3</bold><italic><tp:taxon-name><tp:taxon-name-part taxon-name-part-type="genus" reg="Gonioctena">G.</tp:taxon-name-part> <tp:taxon-name-part taxon-name-part-type="species" reg="oudai">oudai</tp:taxon-name-part></tp:taxon-name></italic><bold>4</bold><italic><tp:taxon-name><tp:taxon-name-part taxon-name-part-type="genus" reg="Gonioctena">G.</tp:taxon-name-part> <tp:taxon-name-part taxon-name-part-type="species" reg="subgeminata">subgeminata</tp:taxon-name-part></tp:taxon-name></italic><bold>5</bold><italic><tp:taxon-name><tp:taxon-name-part taxon-name-part-type="genus" reg="Gonioctena">G.</tp:taxon-name-part> <tp:taxon-name-part taxon-name-part-type="species" reg="tonkinensis">tonkinensis</tp:taxon-name-part></tp:taxon-name></italic>. Scale bars: 1.0 mm.</p></caption><graphic xmlns:xlink="http://www.w3.org/1999/xlink" xlink:href="zookeys-1032-079-g001.jpg" position="float" orientation="portrait" xlink:type="simple" id="oo_532562.jpg"><uri content-type="original_file" xlink:type="simple">https://binary.pensoft.net/fig/532562</uri></graphic></fig><fig id="F2" position="float" orientation="portrait"><object-id xmlns:xlink="http://www.w3.org/1999/xlink" content-type="doi" xlink:type="simple">10.3897/zookeys.1032.63905.figures6-10</object-id><object-id xmlns:xlink="http://www.w3.org/1999/xlink" content-type="arpha" xlink:type="simple">8AF96046-73AC-5958-AB32-29C1FA68CABC</object-id><label>Figures 6–10.</label><caption><p>Head and pronotum <bold>6</bold><italic><tp:taxon-name><tp:taxon-name-part taxon-name-part-type="genus" reg="Gonioctena">Gonioctena</tp:taxon-name-part> <tp:taxon-name-part taxon-name-part-type="species" reg="allardi">allardi</tp:taxon-name-part></tp:taxon-name></italic> sp. nov., holotype <bold>7</bold><italic><tp:taxon-name><tp:taxon-name-part taxon-name-part-type="genus" reg="Gonioctena">G.</tp:taxon-name-part> <tp:taxon-name-part taxon-name-part-type="species" reg="mantillerii">mantillerii</tp:taxon-name-part></tp:taxon-name></italic> sp. nov., holotype <bold>8</bold><italic><tp:taxon-name><tp:taxon-name-part taxon-name-part-type="genus" reg="Gonioctena">G.</tp:taxon-name-part> <tp:taxon-name-part taxon-name-part-type="species" reg="oudai">oudai</tp:taxon-name-part></tp:taxon-name></italic><bold>9</bold><italic><tp:taxon-name><tp:taxon-name-part taxon-name-part-type="genus" reg="Gonioctena">G.</tp:taxon-name-part> <tp:taxon-name-part taxon-name-part-type="species" reg="subgeminata">subgeminata</tp:taxon-name-part></tp:taxon-name></italic><bold>10</bold><italic><tp:taxon-name><tp:taxon-name-part taxon-name-part-type="genus" reg="Gonioctena">G.</tp:taxon-name-part> <tp:taxon-name-part taxon-name-part-type="species" reg="tonkinensis">tonkinensis</tp:taxon-name-part></tp:taxon-name></italic>. Scale bars: 1.0 mm.</p></caption><graphic xmlns:xlink="http://www.w3.org/1999/xlink" xlink:href="zookeys-1032-079-g002.jpg" position="float" orientation="portrait" xlink:type="simple" id="oo_532563.jpg"><uri content-type="original_file" xlink:type="simple">https://binary.pensoft.net/fig/532563</uri></graphic></fig></tp:treatment-sec><tp:treatment-sec sec-type="etymology" id="SECID0E1OAE"><title>Etymology.</title><p>Named after its collector, E. Allard.</p></tp:treatment-sec><tp:treatment-sec sec-type="distribution" id="SECID0E6OAE"><title>Distribution.</title><p>Vietnam (Hanoi).</p></tp:treatment-sec><tp:treatment-sec><!--Section generated to contain objects referenced in tp:taxon-treatment.--><fig id="F3" position="float" orientation="portrait"><object-id xmlns:xlink="http://www.w3.org/1999/xlink" content-type="doi" xlink:type="simple">10.3897/zookeys.1032.63905.figures11-13</object-id><object-id xmlns:xlink="http://www.w3.org/1999/xlink" content-type="arpha" xlink:type="simple">BC29F36D-DA56-56B3-9863-0D411616752F</object-id><label>Figures 11–13.</label><caption><p><italic><tp:taxon-name><tp:taxon-name-part taxon-name-part-type="genus" reg="Gonioctena">Gonioctena</tp:taxon-name-part> <tp:taxon-name-part taxon-name-part-type="species" reg="allardi">allardi</tp:taxon-name-part></tp:taxon-name></italic> sp. nov., holotype <bold>11</bold> antenna <bold>12</bold> aedeagus (dorsal view, apex in dorsal view, lateral view) <bold>13</bold> spermatheca. Scale bars: 1.0 mm (<bold>11</bold>, <bold>12</bold>); 0.5 mm (<bold>13</bold>).</p></caption><graphic xmlns:xlink="http://www.w3.org/1999/xlink" xlink:href="zookeys-1032-079-g003.jpg" position="float" orientation="portrait" xlink:type="simple" id="oo_532564.jpg"><uri content-type="original_file" xlink:type="simple">https://binary.pensoft.net/fig/532564</uri></graphic></fig></tp:treatment-sec></tp:taxon-treatment>
