# Supplementary material for: Definition of the Gonioctena subgeminata species group (Coleoptera, Chrysomelidae, Chrysomelinae), with descriptions of two new species from China and Vietnam
Source: Zookeys. 2021 Apr 16;1032:79–90. doi: 10.3897/zookeys.1032.63905 (PMC8065017; doi:10.3897/zookeys.1032.63905)
Supplement: XML Treatment for Gonioctena (Asiphytodecta) mantillerii [file zookeys.1032.63905-treatment2.xml]

<!DOCTYPE tp:taxon-treatment
  PUBLIC "-//TaxonX//DTD Taxonomic Treatment Publishing DTD v0 20100105//EN" "tax-treatment-NSO.dtd">
<tp:taxon-treatment xmlns:tp="http://www.plazi.org/taxpub"><tp:treatment-meta><kwd-group><label>Taxon classification</label><kwd><named-content xmlns:xlink="http://www.w3.org/1999/xlink" content-type="kingdom">Animalia</named-content></kwd><kwd><named-content xmlns:xlink="http://www.w3.org/1999/xlink" content-type="order">Coleoptera</named-content></kwd><kwd><named-content xmlns:xlink="http://www.w3.org/1999/xlink" content-type="family">Chrysomelidae</named-content></kwd></kwd-group><mixed-citation publication-type="journal"><person-group><name><surname>Cho</surname><given-names>Hee-Wook</given-names></name></person-group><article-title>Definition of the <italic><tp:taxon-name><tp:taxon-name-part taxon-name-part-type="genus" reg="Gonioctena">Gonioctena</tp:taxon-name-part> <tp:taxon-name-part taxon-name-part-type="species" reg="subgeminata">subgeminata</tp:taxon-name-part></tp:taxon-name></italic> species group (<tp:taxon-name><tp:taxon-name-part taxon-name-part-type="order">Coleoptera</tp:taxon-name-part></tp:taxon-name>, <tp:taxon-name><tp:taxon-name-part taxon-name-part-type="family">Chrysomelidae</tp:taxon-name-part></tp:taxon-name>, <tp:taxon-name><tp:taxon-name-part taxon-name-part-type="subfamily">Chrysomelinae</tp:taxon-name-part></tp:taxon-name>), with descriptions of two new species from China and Vietnam</article-title><source>Zookeys</source><day>16</day><month>4</month><year>2021</year><volume>1032</volume><fpage>79</fpage><lpage>90</lpage><pub-id pub-id-type="doi">10.3897/zookeys.1032.63905</pub-id></mixed-citation></tp:treatment-meta><tp:nomenclature><tp:taxon-name><object-id xmlns:xlink="http://www.w3.org/1999/xlink" content-type="arpha" xlink:type="simple">A09D2EA9-977F-5381-A57D-179842CFD333</object-id>
                <tp:taxon-name-part taxon-name-part-type="genus" reg="Gonioctena">Gonioctena</tp:taxon-name-part> (<tp:taxon-name-part taxon-name-part-type="subgenus" reg="Asiphytodecta">Asiphytodecta</tp:taxon-name-part>) <tp:taxon-name-part taxon-name-part-type="species" reg="mantillerii">mantillerii</tp:taxon-name-part><object-id xmlns:xlink="http://www.w3.org/1999/xlink" content-type="zoobank" xlink:type="simple">http://zoobank.org/7BE92F7A-9B6A-4299-A95D-43A49969FDF1</object-id></tp:taxon-name><tp:taxon-status xmlns:xlink="http://www.w3.org/1999/xlink" xlink:type="simple">sp. nov.</tp:taxon-status><xref ref-type="fig" rid="F1">Figures 2</xref><xref ref-type="fig" rid="F2">, 7</xref><xref ref-type="fig" rid="F4">, 14</xref><xref ref-type="fig" rid="F4">, 15</xref></tp:nomenclature><tp:treatment-sec sec-type="type locality" id="SECID0E5QAE"><title>Type locality.</title><p>China: Sichuan.</p></tp:treatment-sec><tp:treatment-sec sec-type="type material" id="SECID0EDRAE"><title>Type material.</title><p><bold><italic>Holotype</italic>:</bold> ♂ (<named-content xmlns:xlink="http://www.w3.org/1999/xlink" content-type="dwc:institutional_code" xlink:type="simple">MNHN</named-content>), “Su-Tchuen, Chasseurs Indigènes 1903 // HOLOTYPUS <tp:taxon-name><tp:taxon-name-part taxon-name-part-type="genus" reg="Gonioctena">Gonioctena</tp:taxon-name-part> (<tp:taxon-name-part taxon-name-part-type="subgenus" reg="Asiphytodecta">A.</tp:taxon-name-part>) <tp:taxon-name-part taxon-name-part-type="species" reg="mantillerii">mantillerii</tp:taxon-name-part></tp:taxon-name> sp. n. Cho &amp; Borowiec 2014”.</p></tp:treatment-sec><tp:treatment-sec sec-type="diagnosis" id="SECID0EBSAE"><title>Diagnosis.</title><p>This new species is similar to <italic><tp:taxon-name><tp:taxon-name-part taxon-name-part-type="genus" reg="Gonioctena">Gonioctena</tp:taxon-name-part> <tp:taxon-name-part taxon-name-part-type="species" reg="allardi">allardi</tp:taxon-name-part></tp:taxon-name></italic> sp. nov. and <italic><tp:taxon-name><tp:taxon-name-part taxon-name-part-type="genus" reg="Gonioctena">G.</tp:taxon-name-part> <tp:taxon-name-part taxon-name-part-type="species" reg="oudai">oudai</tp:taxon-name-part></tp:taxon-name></italic> in body shape and coloration. However, <italic><tp:taxon-name><tp:taxon-name-part taxon-name-part-type="genus" reg="Gonioctena">G.</tp:taxon-name-part> <tp:taxon-name-part taxon-name-part-type="species" reg="mantillerii">mantillerii</tp:taxon-name-part></tp:taxon-name></italic> sp. nov. can be distinguished by the following characters: elytra covered with regular punctures arranged in single rows, partially irregular (rather irregular punctures arranged in confused single or double rows in <italic><tp:taxon-name><tp:taxon-name-part taxon-name-part-type="genus" reg="Gonioctena">G.</tp:taxon-name-part> <tp:taxon-name-part taxon-name-part-type="species" reg="allardi">allardi</tp:taxon-name-part></tp:taxon-name></italic> sp. nov., similar in <italic><tp:taxon-name><tp:taxon-name-part taxon-name-part-type="genus" reg="Gonioctena">G.</tp:taxon-name-part> <tp:taxon-name-part taxon-name-part-type="species" reg="oudai">oudai</tp:taxon-name-part></tp:taxon-name></italic>); pronotum without spots (same in <italic><tp:taxon-name><tp:taxon-name-part taxon-name-part-type="genus" reg="Gonioctena">G.</tp:taxon-name-part> <tp:taxon-name-part taxon-name-part-type="species" reg="allardi">allardi</tp:taxon-name-part></tp:taxon-name></italic> sp. nov., a pair of lateral obscure spots present in <italic><tp:taxon-name><tp:taxon-name-part taxon-name-part-type="genus" reg="Gonioctena">G.</tp:taxon-name-part> <tp:taxon-name-part taxon-name-part-type="species" reg="oudai">oudai</tp:taxon-name-part></tp:taxon-name></italic>); aedeagus with an apical process widened to lateral blunt projections, 1.2 × wider than the median lobe (widened to lateral tooth-like projections, 1.2 × wider than the median lobe in <italic><tp:taxon-name><tp:taxon-name-part taxon-name-part-type="genus" reg="Gonioctena">G.</tp:taxon-name-part> <tp:taxon-name-part taxon-name-part-type="species" reg="allardi">allardi</tp:taxon-name-part></tp:taxon-name></italic> sp. nov., very large, 1.5 × wider than the median lobe in <italic><tp:taxon-name><tp:taxon-name-part taxon-name-part-type="genus" reg="Gonioctena">G.</tp:taxon-name-part> <tp:taxon-name-part taxon-name-part-type="species" reg="oudai">oudai</tp:taxon-name-part></tp:taxon-name></italic>).</p></tp:treatment-sec><tp:treatment-sec sec-type="description" id="SECID0EKVAE"><title>Description.</title><p>Measurements in mm (n = 1): length of body: 6.75; width of body: 4.85; height of body: 3.30; width of head: 2.00; interocular distance: 1.27; width of apex of pronotum: 2.35; width of base of pronotum: 4.42; length of pronotum along midline: 1.95; length of elytra along suture: 5.10.</p><p>Body short oval and strongly convex (Fig. <xref ref-type="fig" rid="F1">2</xref>). Head reddish brown, with apex of mandibles black. Antennomeres I–VI yellowish brown, VI partially darkened, VII–XI blackish brown. Pronotum reddish brown, basal margin black. Scutellum reddish brown. Elytra orange, with six pairs of black spots, dark area in median region. Venter and legs entirely reddish brown. <bold><italic>Head</italic>.</bold> Vertex weakly convex, covered with sparse punctures, becoming coarser and denser toward sides. Frontal suture V-shaped, reaching anterior margin, coronal suture rather short. Frons flat, suddenly depressed at anterior margin, covered with dense punctures. Clypeus very narrow and trapezoidal. Anterior margin of labrum almost straight. Mandibles with two sharp apical teeth and deep excavation for apical maxillary palpomere on outer side. Maxillary palps four-segmented, with apical palpomere slightly widened, truncate apically. Antennae reaching pronotal base; antennomere I robust; antennomere II shorter than III; antennomere III longer than IV; antennomeres VII–X widened, VII–VIII slightly longer than wide, IX–X almost as long as wide; XI longest, ~ 1.65 × as long as wide (Fig. <xref ref-type="fig" rid="F4">14</xref>). <bold><italic>Pronotum</italic>.</bold> Lateral sides widest at base, strongly and roundly narrowed anteriorly, anterior angles strongly produced (Fig. <xref ref-type="fig" rid="F2">7</xref>). Anterior and lateral margins bordered; lateral margins well visible in dorsal view. Trichobothria absent on both anterior and posterior angles. Disc covered with very sparse punctures; lateral sides covered with much larger and denser punctures; interspaces covered with fine and sparse punctures. Scutellum distinctly wider than long, narrowed posteriorly. <bold><italic>Elytra</italic>.</bold> Lateral sides subparallel, widest near middle, thence roundly narrowed posteriorly. Humeral calli well developed. Disc covered with eleven regular rows of large punctures, including a short scutellar row, punctures partially irregular; interspaces covered with fine and sparse punctures. Epipleura visible except near base in lateral view. Hind wings well developed. <bold><italic>Venter</italic>.</bold> Hypomera weakly rugose, with few punctures near anterolateral corners of prosternum. Prosternum covered with coarse and moderately dense punctures bearing long setae; prosternal process enlarged apically, bordered laterally, with sparse punctures. Metasternum covered with small and sparse punctures in median region, large and dense punctures in lateral region. Abdominal ventrites covered with sparse or moderately dense punctures bearing short setae. <bold><italic>Legs</italic>.</bold> Moderately robust. Tibiae widened apically, with a tooth-like projection. Fore legs with tarsomere I slightly narrower than III. Tarsal claws appendiculate. <bold><italic>Genitalia</italic>.</bold> Aedeagus rather thin, subparallel-sided, strongly concave in apical 1/4, setose apicolaterally, with the apical process widened to lateral blunt projections in dorsal view; moderately curved, apex pointed in lateral view (Fig. <xref ref-type="fig" rid="F4">15</xref>).</p></tp:treatment-sec><tp:treatment-sec sec-type="etymology" id="SECID0EZWAE"><title>Etymology.</title><p>Dedicated to Antoine Mantilleri, the curator of beetles at the Museum National d’Histoire Naturelle in Paris.</p></tp:treatment-sec><tp:treatment-sec sec-type="distribution" id="SECID0E5WAE"><title>Distribution.</title><p>China (Sichuan).</p><fig id="F3" position="float" orientation="portrait"><object-id xmlns:xlink="http://www.w3.org/1999/xlink" content-type="doi" xlink:type="simple">10.3897/zookeys.1032.63905.figures11-13</object-id><object-id xmlns:xlink="http://www.w3.org/1999/xlink" content-type="arpha" xlink:type="simple">BC29F36D-DA56-56B3-9863-0D411616752F</object-id><label>Figures 11–13.</label><caption><p><italic><tp:taxon-name><tp:taxon-name-part taxon-name-part-type="genus" reg="Gonioctena">Gonioctena</tp:taxon-name-part> <tp:taxon-name-part taxon-name-part-type="species" reg="allardi">allardi</tp:taxon-name-part></tp:taxon-name></italic> sp. nov., holotype <bold>11</bold> antenna <bold>12</bold> aedeagus (dorsal view, apex in dorsal view, lateral view) <bold>13</bold> spermatheca. Scale bars: 1.0 mm (<bold>11</bold>, <bold>12</bold>); 0.5 mm (<bold>13</bold>).</p></caption><graphic xmlns:xlink="http://www.w3.org/1999/xlink" xlink:href="zookeys-1032-079-g003.jpg" position="float" orientation="portrait" xlink:type="simple" id="oo_532564.jpg"><uri content-type="original_file" xlink:type="simple">https://binary.pensoft.net/fig/532564</uri></graphic></fig><fig id="F4" position="float" orientation="portrait"><object-id xmlns:xlink="http://www.w3.org/1999/xlink" content-type="doi" xlink:type="simple">10.3897/zookeys.1032.63905.figures14-15</object-id><object-id xmlns:xlink="http://www.w3.org/1999/xlink" content-type="arpha" xlink:type="simple">D997F36B-3A8E-5761-AE1D-D891746147A3</object-id><label>Figures 14, 15.</label><caption><p><italic><tp:taxon-name><tp:taxon-name-part taxon-name-part-type="genus" reg="Gonioctena">Gonioctena</tp:taxon-name-part> <tp:taxon-name-part taxon-name-part-type="species" reg="mantillerii">mantillerii</tp:taxon-name-part></tp:taxon-name></italic> sp. nov., holotype <bold>14</bold> antenna <bold>15</bold> aedeagus (dorsal view, apex in dorsal view, lateral view). Scale bars: 1.0 mm.</p></caption><graphic xmlns:xlink="http://www.w3.org/1999/xlink" xlink:href="zookeys-1032-079-g004.jpg" position="float" orientation="portrait" xlink:type="simple" id="oo_532565.jpg"><uri content-type="original_file" xlink:type="simple">https://binary.pensoft.net/fig/532565</uri></graphic></fig></tp:treatment-sec><tp:treatment-sec><!--Section generated to contain objects referenced in tp:taxon-treatment.--><fig id="F1" position="float" orientation="portrait"><object-id xmlns:xlink="http://www.w3.org/1999/xlink" content-type="doi" xlink:type="simple">10.3897/zookeys.1032.63905.figures1-5</object-id><object-id xmlns:xlink="http://www.w3.org/1999/xlink" content-type="arpha" xlink:type="simple">604006DC-E4D6-5B47-B6C2-7EC5F9924325</object-id><label>Figures 1–5.</label><caption><p>Dorsal habitus <bold>1</bold><italic><tp:taxon-name><tp:taxon-name-part taxon-name-part-type="genus" reg="Gonioctena">Gonioctena</tp:taxon-name-part> <tp:taxon-name-part taxon-name-part-type="species" reg="allardi">allardi</tp:taxon-name-part></tp:taxon-name></italic> sp. nov., holotype <bold>2</bold><italic><tp:taxon-name><tp:taxon-name-part taxon-name-part-type="genus" reg="Gonioctena">G.</tp:taxon-name-part> <tp:taxon-name-part taxon-name-part-type="species" reg="mantillerii">mantillerii</tp:taxon-name-part></tp:taxon-name></italic> sp. nov., holotype <bold>3</bold><italic><tp:taxon-name><tp:taxon-name-part taxon-name-part-type="genus" reg="Gonioctena">G.</tp:taxon-name-part> <tp:taxon-name-part taxon-name-part-type="species" reg="oudai">oudai</tp:taxon-name-part></tp:taxon-name></italic><bold>4</bold><italic><tp:taxon-name><tp:taxon-name-part taxon-name-part-type="genus" reg="Gonioctena">G.</tp:taxon-name-part> <tp:taxon-name-part taxon-name-part-type="species" reg="subgeminata">subgeminata</tp:taxon-name-part></tp:taxon-name></italic><bold>5</bold><italic><tp:taxon-name><tp:taxon-name-part taxon-name-part-type="genus" reg="Gonioctena">G.</tp:taxon-name-part> <tp:taxon-name-part taxon-name-part-type="species" reg="tonkinensis">tonkinensis</tp:taxon-name-part></tp:taxon-name></italic>. Scale bars: 1.0 mm.</p></caption><graphic xmlns:xlink="http://www.w3.org/1999/xlink" xlink:href="zookeys-1032-079-g001.jpg" position="float" orientation="portrait" xlink:type="simple" id="oo_532562.jpg"><uri content-type="original_file" xlink:type="simple">https://binary.pensoft.net/fig/532562</uri></graphic></fig><fig id="F2" position="float" orientation="portrait"><object-id xmlns:xlink="http://www.w3.org/1999/xlink" content-type="doi" xlink:type="simple">10.3897/zookeys.1032.63905.figures6-10</object-id><object-id xmlns:xlink="http://www.w3.org/1999/xlink" content-type="arpha" xlink:type="simple">8AF96046-73AC-5958-AB32-29C1FA68CABC</object-id><label>Figures 6–10.</label><caption><p>Head and pronotum <bold>6</bold><italic><tp:taxon-name><tp:taxon-name-part taxon-name-part-type="genus" reg="Gonioctena">Gonioctena</tp:taxon-name-part> <tp:taxon-name-part taxon-name-part-type="species" reg="allardi">allardi</tp:taxon-name-part></tp:taxon-name></italic> sp. nov., holotype <bold>7</bold><italic><tp:taxon-name><tp:taxon-name-part taxon-name-part-type="genus" reg="Gonioctena">G.</tp:taxon-name-part> <tp:taxon-name-part taxon-name-part-type="species" reg="mantillerii">mantillerii</tp:taxon-name-part></tp:taxon-name></italic> sp. nov., holotype <bold>8</bold><italic><tp:taxon-name><tp:taxon-name-part taxon-name-part-type="genus" reg="Gonioctena">G.</tp:taxon-name-part> <tp:taxon-name-part taxon-name-part-type="species" reg="oudai">oudai</tp:taxon-name-part></tp:taxon-name></italic><bold>9</bold><italic><tp:taxon-name><tp:taxon-name-part taxon-name-part-type="genus" reg="Gonioctena">G.</tp:taxon-name-part> <tp:taxon-name-part taxon-name-part-type="species" reg="subgeminata">subgeminata</tp:taxon-name-part></tp:taxon-name></italic><bold>10</bold><italic><tp:taxon-name><tp:taxon-name-part taxon-name-part-type="genus" reg="Gonioctena">G.</tp:taxon-name-part> <tp:taxon-name-part taxon-name-part-type="species" reg="tonkinensis">tonkinensis</tp:taxon-name-part></tp:taxon-name></italic>. Scale bars: 1.0 mm.</p></caption><graphic xmlns:xlink="http://www.w3.org/1999/xlink" xlink:href="zookeys-1032-079-g002.jpg" position="float" orientation="portrait" xlink:type="simple" id="oo_532563.jpg"><uri content-type="original_file" xlink:type="simple">https://binary.pensoft.net/fig/532563</uri></graphic></fig></tp:treatment-sec></tp:taxon-treatment>
