# Supplementary material for: Definition of the Gonioctena subgeminata species group (Coleoptera, Chrysomelidae, Chrysomelinae), with descriptions of two new species from China and Vietnam
Source: Zookeys. 2021 Apr 16;1032:79–90. doi: 10.3897/zookeys.1032.63905 (PMC8065017; doi:10.3897/zookeys.1032.63905)
Supplement: XML Treatment for Gonioctena (Asiphytodecta) oudai [file zookeys.1032.63905-treatment3.xml]

<!DOCTYPE tp:taxon-treatment
  PUBLIC "-//TaxonX//DTD Taxonomic Treatment Publishing DTD v0 20100105//EN" "tax-treatment-NSO.dtd">
<tp:taxon-treatment xmlns:tp="http://www.plazi.org/taxpub"><tp:treatment-meta><kwd-group><label>Taxon classification</label><kwd><named-content xmlns:xlink="http://www.w3.org/1999/xlink" content-type="kingdom">Animalia</named-content></kwd><kwd><named-content xmlns:xlink="http://www.w3.org/1999/xlink" content-type="order">Coleoptera</named-content></kwd><kwd><named-content xmlns:xlink="http://www.w3.org/1999/xlink" content-type="family">Chrysomelidae</named-content></kwd></kwd-group><mixed-citation publication-type="journal"><person-group><name><surname>Cho</surname><given-names>Hee-Wook</given-names></name></person-group><article-title>Definition of the <italic><tp:taxon-name><tp:taxon-name-part taxon-name-part-type="genus" reg="Gonioctena">Gonioctena</tp:taxon-name-part> <tp:taxon-name-part taxon-name-part-type="species" reg="subgeminata">subgeminata</tp:taxon-name-part></tp:taxon-name></italic> species group (<tp:taxon-name><tp:taxon-name-part taxon-name-part-type="order">Coleoptera</tp:taxon-name-part></tp:taxon-name>, <tp:taxon-name><tp:taxon-name-part taxon-name-part-type="family">Chrysomelidae</tp:taxon-name-part></tp:taxon-name>, <tp:taxon-name><tp:taxon-name-part taxon-name-part-type="subfamily">Chrysomelinae</tp:taxon-name-part></tp:taxon-name>), with descriptions of two new species from China and Vietnam</article-title><source>Zookeys</source><day>16</day><month>4</month><year>2021</year><volume>1032</volume><fpage>79</fpage><lpage>90</lpage><pub-id pub-id-type="doi">10.3897/zookeys.1032.63905</pub-id></mixed-citation></tp:treatment-meta><tp:nomenclature><tp:taxon-name><object-id xmlns:xlink="http://www.w3.org/1999/xlink" content-type="arpha" xlink:type="simple">68A2E865-9963-507F-82B6-E0E6B191542E</object-id>
                <tp:taxon-name-part taxon-name-part-type="genus" reg="Gonioctena">Gonioctena</tp:taxon-name-part> (<tp:taxon-name-part taxon-name-part-type="subgenus" reg="Asiphytodecta">Asiphytodecta</tp:taxon-name-part>) <tp:taxon-name-part taxon-name-part-type="species" reg="oudai">oudai</tp:taxon-name-part></tp:taxon-name><tp:taxon-authority>Cho &amp; Borowiec, 2016</tp:taxon-authority><xref ref-type="fig" rid="F1">Figures 3</xref><xref ref-type="fig" rid="F2">, 8</xref><xref ref-type="fig" rid="F5">, 16</xref><tp:nomenclature-citation-list><tp:nomenclature-citation><tp:taxon-name>
                    <tp:taxon-name-part taxon-name-part-type="genus" reg="Gonioctena">Gonioctena</tp:taxon-name-part> (<tp:taxon-name-part taxon-name-part-type="subgenus" reg="Asiphytodecta">Asiphytodecta</tp:taxon-name-part>) <tp:taxon-name-part taxon-name-part-type="species" reg="oudai">oudai</tp:taxon-name-part></tp:taxon-name><comment>Cho &amp; Borowiec, 2016b: 170 (type locality: China, Sichuan, Leshan, Mt. Emei).</comment></tp:nomenclature-citation></tp:nomenclature-citation-list></tp:nomenclature><tp:treatment-sec sec-type="type material" id="SECID0EJ2AE"><title>Type material.</title><p><bold><italic>Holotype</italic>:</bold> ♂ (<abbrev xmlns:xlink="http://www.w3.org/1999/xlink" content-type="institution" xlink:title="Národní Muzeum, Prague, Czech Republic" id="ABBRID0EU2AE" xlink:type="simple">NMPC</abbrev>), “China, SW Sichuan, Mt. Emei, 1000–2000 m, 6.VI.1997, Ouda M. lgt. // HOLOTYPUS <tp:taxon-name><tp:taxon-name-part taxon-name-part-type="genus" reg="Gonioctena">Gonioctena</tp:taxon-name-part> (<tp:taxon-name-part taxon-name-part-type="subgenus" reg="Asiphytodecta">A.</tp:taxon-name-part>) <tp:taxon-name-part taxon-name-part-type="species" reg="oudai">oudai</tp:taxon-name-part></tp:taxon-name> sp. n. Cho &amp; Borowiec 2015”. <bold><italic>Paratype</italic></bold>: 1♂ (<abbrev xmlns:xlink="http://www.w3.org/1999/xlink" content-type="institution" xlink:title="Lev N. Medvedev private collection, Moscow, Russia" id="ABBRID0EK3AE" xlink:type="simple">LMC</abbrev>), “China: Sichuan, Mt. Emei, 600–1050 m, 5–19.V.1989, Lad. Bocak lgt. // PARATYPUS <tp:taxon-name><tp:taxon-name-part taxon-name-part-type="genus" reg="Gonioctena">Gonioctena</tp:taxon-name-part> (<tp:taxon-name-part taxon-name-part-type="subgenus" reg="Asiphytodecta">A.</tp:taxon-name-part>) <tp:taxon-name-part taxon-name-part-type="species" reg="oudai">oudai</tp:taxon-name-part></tp:taxon-name> sp. n. Cho &amp; Borowiec 2015”.</p></tp:treatment-sec><tp:treatment-sec sec-type="distribution" id="SECID0E43AE"><title>Distribution.</title><p>China (Sichuan).</p><fig id="F5" position="float" orientation="portrait"><object-id xmlns:xlink="http://www.w3.org/1999/xlink" content-type="doi" xlink:type="simple">10.3897/zookeys.1032.63905.figures16-18</object-id><object-id xmlns:xlink="http://www.w3.org/1999/xlink" content-type="arpha" xlink:type="simple">9D7EDEAA-38BA-5EED-B944-7FC89FCAD170</object-id><label>Figures 16–18.</label><caption><p>Aedeagus, dorsal, and lateral views (after <xref ref-type="bibr" rid="B9">Cho and Borowiec 2016b</xref>) <bold>16</bold><italic><tp:taxon-name><tp:taxon-name-part taxon-name-part-type="genus" reg="Gonioctena">Gonioctena</tp:taxon-name-part> <tp:taxon-name-part taxon-name-part-type="species" reg="oudai">oudai</tp:taxon-name-part></tp:taxon-name></italic><bold>17</bold><italic><tp:taxon-name><tp:taxon-name-part taxon-name-part-type="genus" reg="Gonioctena">G.</tp:taxon-name-part> <tp:taxon-name-part taxon-name-part-type="species" reg="subgeminata">subgeminata</tp:taxon-name-part></tp:taxon-name></italic><bold>18</bold><italic><tp:taxon-name><tp:taxon-name-part taxon-name-part-type="genus" reg="Gonioctena">G.</tp:taxon-name-part> <tp:taxon-name-part taxon-name-part-type="species" reg="tonkinensis">tonkinensis</tp:taxon-name-part></tp:taxon-name></italic>. Scale bars: 1.0 mm.</p></caption><graphic xmlns:xlink="http://www.w3.org/1999/xlink" xlink:href="zookeys-1032-079-g005.jpg" position="float" orientation="portrait" xlink:type="simple" id="oo_532566.jpg"><uri content-type="original_file" xlink:type="simple">https://binary.pensoft.net/fig/532566</uri></graphic></fig></tp:treatment-sec><tp:treatment-sec><!--Section generated to contain objects referenced in tp:taxon-treatment.--><fig id="F1" position="float" orientation="portrait"><object-id xmlns:xlink="http://www.w3.org/1999/xlink" content-type="doi" xlink:type="simple">10.3897/zookeys.1032.63905.figures1-5</object-id><object-id xmlns:xlink="http://www.w3.org/1999/xlink" content-type="arpha" xlink:type="simple">604006DC-E4D6-5B47-B6C2-7EC5F9924325</object-id><label>Figures 1–5.</label><caption><p>Dorsal habitus <bold>1</bold><italic><tp:taxon-name><tp:taxon-name-part taxon-name-part-type="genus" reg="Gonioctena">Gonioctena</tp:taxon-name-part> <tp:taxon-name-part taxon-name-part-type="species" reg="allardi">allardi</tp:taxon-name-part></tp:taxon-name></italic> sp. nov., holotype <bold>2</bold><italic><tp:taxon-name><tp:taxon-name-part taxon-name-part-type="genus" reg="Gonioctena">G.</tp:taxon-name-part> <tp:taxon-name-part taxon-name-part-type="species" reg="mantillerii">mantillerii</tp:taxon-name-part></tp:taxon-name></italic> sp. nov., holotype <bold>3</bold><italic><tp:taxon-name><tp:taxon-name-part taxon-name-part-type="genus" reg="Gonioctena">G.</tp:taxon-name-part> <tp:taxon-name-part taxon-name-part-type="species" reg="oudai">oudai</tp:taxon-name-part></tp:taxon-name></italic><bold>4</bold><italic><tp:taxon-name><tp:taxon-name-part taxon-name-part-type="genus" reg="Gonioctena">G.</tp:taxon-name-part> <tp:taxon-name-part taxon-name-part-type="species" reg="subgeminata">subgeminata</tp:taxon-name-part></tp:taxon-name></italic><bold>5</bold><italic><tp:taxon-name><tp:taxon-name-part taxon-name-part-type="genus" reg="Gonioctena">G.</tp:taxon-name-part> <tp:taxon-name-part taxon-name-part-type="species" reg="tonkinensis">tonkinensis</tp:taxon-name-part></tp:taxon-name></italic>. Scale bars: 1.0 mm.</p></caption><graphic xmlns:xlink="http://www.w3.org/1999/xlink" xlink:href="zookeys-1032-079-g001.jpg" position="float" orientation="portrait" xlink:type="simple" id="oo_532562.jpg"><uri content-type="original_file" xlink:type="simple">https://binary.pensoft.net/fig/532562</uri></graphic></fig><fig id="F2" position="float" orientation="portrait"><object-id xmlns:xlink="http://www.w3.org/1999/xlink" content-type="doi" xlink:type="simple">10.3897/zookeys.1032.63905.figures6-10</object-id><object-id xmlns:xlink="http://www.w3.org/1999/xlink" content-type="arpha" xlink:type="simple">8AF96046-73AC-5958-AB32-29C1FA68CABC</object-id><label>Figures 6–10.</label><caption><p>Head and pronotum <bold>6</bold><italic><tp:taxon-name><tp:taxon-name-part taxon-name-part-type="genus" reg="Gonioctena">Gonioctena</tp:taxon-name-part> <tp:taxon-name-part taxon-name-part-type="species" reg="allardi">allardi</tp:taxon-name-part></tp:taxon-name></italic> sp. nov., holotype <bold>7</bold><italic><tp:taxon-name><tp:taxon-name-part taxon-name-part-type="genus" reg="Gonioctena">G.</tp:taxon-name-part> <tp:taxon-name-part taxon-name-part-type="species" reg="mantillerii">mantillerii</tp:taxon-name-part></tp:taxon-name></italic> sp. nov., holotype <bold>8</bold><italic><tp:taxon-name><tp:taxon-name-part taxon-name-part-type="genus" reg="Gonioctena">G.</tp:taxon-name-part> <tp:taxon-name-part taxon-name-part-type="species" reg="oudai">oudai</tp:taxon-name-part></tp:taxon-name></italic><bold>9</bold><italic><tp:taxon-name><tp:taxon-name-part taxon-name-part-type="genus" reg="Gonioctena">G.</tp:taxon-name-part> <tp:taxon-name-part taxon-name-part-type="species" reg="subgeminata">subgeminata</tp:taxon-name-part></tp:taxon-name></italic><bold>10</bold><italic><tp:taxon-name><tp:taxon-name-part taxon-name-part-type="genus" reg="Gonioctena">G.</tp:taxon-name-part> <tp:taxon-name-part taxon-name-part-type="species" reg="tonkinensis">tonkinensis</tp:taxon-name-part></tp:taxon-name></italic>. Scale bars: 1.0 mm.</p></caption><graphic xmlns:xlink="http://www.w3.org/1999/xlink" xlink:href="zookeys-1032-079-g002.jpg" position="float" orientation="portrait" xlink:type="simple" id="oo_532563.jpg"><uri content-type="original_file" xlink:type="simple">https://binary.pensoft.net/fig/532563</uri></graphic></fig></tp:treatment-sec><ref-list><ref id="B9"><mixed-citation xmlns:xlink="http://www.w3.org/1999/xlink" xlink:type="simple"><person-group><name name-style="western"><surname>Cho</surname><given-names>H-W</given-names></name><name name-style="western"><surname>Borowiec</surname><given-names>L</given-names></name></person-group> (<year>2016b</year>) <article-title>On the genus <italic><tp:taxon-name><tp:taxon-name-part taxon-name-part-type="genus">Gonioctena</tp:taxon-name-part></tp:taxon-name></italic> Chevrolat (<tp:taxon-name><tp:taxon-name-part taxon-name-part-type="order">Coleoptera</tp:taxon-name-part></tp:taxon-name>: <tp:taxon-name><tp:taxon-name-part taxon-name-part-type="family">Chrysomelidae</tp:taxon-name-part></tp:taxon-name>: <tp:taxon-name><tp:taxon-name-part taxon-name-part-type="subfamily">Chrysomelinae</tp:taxon-name-part></tp:taxon-name>), with descriptions of seven new species from the Oriental region and Palaearctic China.</article-title><source>Zootaxa</source><volume>4067</volume>: <fpage>168</fpage>–<lpage>184</lpage>. <ext-link xlink:type="simple" ext-link-type="doi" xlink:href="10.11646/zootaxa.4067.2.3">https://doi.org/10.11646/zootaxa.4067.2.3</ext-link></mixed-citation></ref></ref-list></tp:taxon-treatment>
