# Supplementary material for: Definition of the Gonioctena subgeminata species group (Coleoptera, Chrysomelidae, Chrysomelinae), with descriptions of two new species from China and Vietnam
Source: Zookeys. 2021 Apr 16;1032:79–90. doi: 10.3897/zookeys.1032.63905 (PMC8065017; doi:10.3897/zookeys.1032.63905)
Supplement: XML Treatment for Gonioctena (Asiphytodecta) tonkinensis [file zookeys.1032.63905-treatment5.xml]

<!DOCTYPE tp:taxon-treatment
  PUBLIC "-//TaxonX//DTD Taxonomic Treatment Publishing DTD v0 20100105//EN" "tax-treatment-NSO.dtd">
<tp:taxon-treatment xmlns:tp="http://www.plazi.org/taxpub"><tp:treatment-meta><kwd-group><label>Taxon classification</label><kwd><named-content xmlns:xlink="http://www.w3.org/1999/xlink" content-type="kingdom">Animalia</named-content></kwd><kwd><named-content xmlns:xlink="http://www.w3.org/1999/xlink" content-type="order">Coleoptera</named-content></kwd><kwd><named-content xmlns:xlink="http://www.w3.org/1999/xlink" content-type="family">Chrysomelidae</named-content></kwd></kwd-group><mixed-citation publication-type="journal"><person-group><name><surname>Cho</surname><given-names>Hee-Wook</given-names></name></person-group><article-title>Definition of the <italic><tp:taxon-name><tp:taxon-name-part taxon-name-part-type="genus" reg="Gonioctena">Gonioctena</tp:taxon-name-part> <tp:taxon-name-part taxon-name-part-type="species" reg="subgeminata">subgeminata</tp:taxon-name-part></tp:taxon-name></italic> species group (<tp:taxon-name><tp:taxon-name-part taxon-name-part-type="order">Coleoptera</tp:taxon-name-part></tp:taxon-name>, <tp:taxon-name><tp:taxon-name-part taxon-name-part-type="family">Chrysomelidae</tp:taxon-name-part></tp:taxon-name>, <tp:taxon-name><tp:taxon-name-part taxon-name-part-type="subfamily">Chrysomelinae</tp:taxon-name-part></tp:taxon-name>), with descriptions of two new species from China and Vietnam</article-title><source>Zookeys</source><day>16</day><month>4</month><year>2021</year><volume>1032</volume><fpage>79</fpage><lpage>90</lpage><pub-id pub-id-type="doi">10.3897/zookeys.1032.63905</pub-id></mixed-citation></tp:treatment-meta><tp:nomenclature><tp:taxon-name><object-id xmlns:xlink="http://www.w3.org/1999/xlink" content-type="arpha" xlink:type="simple">710AB8E9-EC28-5E72-B24D-18733F9CC0A2</object-id>
                <tp:taxon-name-part taxon-name-part-type="genus" reg="Gonioctena">Gonioctena</tp:taxon-name-part> (<tp:taxon-name-part taxon-name-part-type="subgenus" reg="Asiphytodecta">Asiphytodecta</tp:taxon-name-part>) <tp:taxon-name-part taxon-name-part-type="species" reg="tonkinensis">tonkinensis</tp:taxon-name-part></tp:taxon-name><tp:taxon-authority>(Chen, 1934)</tp:taxon-authority><xref ref-type="fig" rid="F1">Figures 5</xref><xref ref-type="fig" rid="F2">, 10</xref><xref ref-type="fig" rid="F5">, 18</xref><tp:nomenclature-citation-list><tp:nomenclature-citation><tp:taxon-name>
                    <tp:taxon-name-part taxon-name-part-type="genus" reg="Phytodecta">Phytodecta</tp:taxon-name-part> <tp:taxon-name-part taxon-name-part-type="species" reg="subgeminatus">subgeminatus</tp:taxon-name-part> <tp:taxon-name-part taxon-name-part-type="infraspecific-rank">var.</tp:taxon-name-part> <tp:taxon-name-part taxon-name-part-type="variety" reg="tonkinensis">tonkinensis</tp:taxon-name-part></tp:taxon-name><comment>Chen, 1934: 76 (type locality: Vietnam, Lang Son, Loc Binh, Mt. Mau Son), 1938: 295; <xref ref-type="bibr" rid="B14">Kimoto and Gressitt 1981</xref>: 386 (synonymized with <tp:taxon-name><tp:taxon-name-part taxon-name-part-type="genus" reg="Gonioctena">G.</tp:taxon-name-part> <tp:taxon-name-part taxon-name-part-type="species" reg="subgeminata">subgeminata</tp:taxon-name-part></tp:taxon-name>); <xref ref-type="bibr" rid="B16">Kippenberg 2010</xref>: 432 (as synonym of <tp:taxon-name><tp:taxon-name-part taxon-name-part-type="genus" reg="Gonioctena">G.</tp:taxon-name-part> <tp:taxon-name-part taxon-name-part-type="species" reg="subgeminata">subgeminata</tp:taxon-name-part></tp:taxon-name>).</comment></tp:nomenclature-citation><tp:nomenclature-citation><tp:taxon-name>
                    <tp:taxon-name-part taxon-name-part-type="genus" reg="Phytodecta">Phytodecta</tp:taxon-name-part> (<tp:taxon-name-part taxon-name-part-type="subgenus" reg="Asiphytodecta">Asiphytodecta</tp:taxon-name-part>) <tp:taxon-name-part taxon-name-part-type="species" reg="subgeminatus">subgeminatus</tp:taxon-name-part> <tp:taxon-name-part taxon-name-part-type="infraspecific-rank">var.</tp:taxon-name-part> <tp:taxon-name-part taxon-name-part-type="variety" reg="tonkinensis">tonkinensis</tp:taxon-name-part></tp:taxon-name><comment>: <xref ref-type="bibr" rid="B4">Chen 1935</xref>: 131, <xref ref-type="bibr" rid="B5">1936</xref>: 88.</comment></tp:nomenclature-citation><tp:nomenclature-citation><tp:taxon-name>
                    <tp:taxon-name-part taxon-name-part-type="genus" reg="Asiphytodecta">Asiphytodecta</tp:taxon-name-part> <tp:taxon-name-part taxon-name-part-type="species" reg="subgeminatus">subgeminatus</tp:taxon-name-part> <tp:taxon-name-part taxon-name-part-type="subspecies" reg="tonkinensis">tonkinensis</tp:taxon-name-part></tp:taxon-name><comment>: <xref ref-type="bibr" rid="B7">Chen and Young 1941</xref>: 208.</comment></tp:nomenclature-citation><tp:nomenclature-citation><tp:taxon-name>
                    <tp:taxon-name-part taxon-name-part-type="genus" reg="Gonioctena">Gonioctena</tp:taxon-name-part> (<tp:taxon-name-part taxon-name-part-type="subgenus" reg="Asiphytodecta">Asiphytodecta</tp:taxon-name-part>) <tp:taxon-name-part taxon-name-part-type="species" reg="subgeminata">subgeminata</tp:taxon-name-part> <tp:taxon-name-part taxon-name-part-type="subspecies" reg="tonkinensis">tonkinensis</tp:taxon-name-part></tp:taxon-name><comment>: <xref ref-type="bibr" rid="B11">Gressitt and Kimoto 1963</xref>: 360.</comment></tp:nomenclature-citation><tp:nomenclature-citation><tp:taxon-name>
                    <tp:taxon-name-part taxon-name-part-type="genus" reg="Gonioctena">Gonioctena</tp:taxon-name-part> (<tp:taxon-name-part taxon-name-part-type="subgenus" reg="Asiphytodecta">Asiphytodecta</tp:taxon-name-part>) <tp:taxon-name-part taxon-name-part-type="species" reg="tonkinensis">tonkinensis</tp:taxon-name-part></tp:taxon-name><comment>: <xref ref-type="bibr" rid="B9">Cho and Borowiec 2016b</xref>: 181 (resurrected as a valid species).</comment></tp:nomenclature-citation></tp:nomenclature-citation-list></tp:nomenclature><tp:treatment-sec sec-type="type material" id="SECID0E2PAG"><title>Type material.</title><p><bold><italic>Lectotype</italic></bold> (designated by <xref ref-type="bibr" rid="B9">Cho and Borowiec 2016b</xref>): ♀ (<named-content xmlns:xlink="http://www.w3.org/1999/xlink" content-type="dwc:institutional_code" xlink:type="simple">ZMHB</named-content>), “Tonkin, Montes Mauson, April, Mai 2–3000’, H. Fruhstorfer // Type // TYPE // <italic><tp:taxon-name><tp:taxon-name-part taxon-name-part-type="genus" reg="Phytodecta">Phytodecta</tp:taxon-name-part> <tp:taxon-name-part taxon-name-part-type="species" reg="subgeminata">subgeminata</tp:taxon-name-part></tp:taxon-name></italic> Chen // LECTOTYPUS <tp:taxon-name><tp:taxon-name-part taxon-name-part-type="genus" reg="Phytodecta">Phytodecta</tp:taxon-name-part> <tp:taxon-name-part taxon-name-part-type="species" reg="subgeminata">subgeminata</tp:taxon-name-part> <tp:taxon-name-part taxon-name-part-type="infraspecific-rank">var.</tp:taxon-name-part> <tp:taxon-name-part taxon-name-part-type="variety" reg="tonkinensis">tonkinensis</tp:taxon-name-part></tp:taxon-name> Chen, 1934 des. H.W. Cho 2015”. <bold><italic>Paralectotype</italic></bold>: 1♂ (<named-content xmlns:xlink="http://www.w3.org/1999/xlink" content-type="dwc:institutional_code" xlink:type="simple">ZMHB</named-content>), same data as for lectotype.</p></tp:treatment-sec><tp:treatment-sec sec-type="distribution" id="SECID0ETRAG"><title>Distribution.</title><p>China (Guangxi), Vietnam (Vinh Phuc).</p></tp:treatment-sec><tp:treatment-sec sec-type="remarks" id="SECID0EYRAG"><title>Remarks.</title><p><italic><tp:taxon-name><tp:taxon-name-part taxon-name-part-type="genus" reg="Gonioctena">Gonioctena</tp:taxon-name-part> <tp:taxon-name-part taxon-name-part-type="species" reg="subgeminata">subgeminata</tp:taxon-name-part> <tp:taxon-name-part taxon-name-part-type="subspecies" reg="tonkinensis">tonkinensis</tp:taxon-name-part></tp:taxon-name></italic> (Chen, 1934) was synonymized with <italic><tp:taxon-name><tp:taxon-name-part taxon-name-part-type="genus" reg="Gonioctena">G.</tp:taxon-name-part> <tp:taxon-name-part taxon-name-part-type="species" reg="subgeminata">subgeminata</tp:taxon-name-part></tp:taxon-name></italic> (Chen, 1934) by <xref ref-type="bibr" rid="B14">Kimoto and Gressitt (1981)</xref>. However, this name was removed from synonymy with <italic><tp:taxon-name><tp:taxon-name-part taxon-name-part-type="genus" reg="Gonioctena">G.</tp:taxon-name-part> <tp:taxon-name-part taxon-name-part-type="species" reg="subgeminata">subgeminata</tp:taxon-name-part></tp:taxon-name></italic> and raised to the species level by <xref ref-type="bibr" rid="B9">Cho and Borowiec (2016b)</xref>. Several larvae were dissected from a female specimen; therefore, this species is ovoviviparous.</p></tp:treatment-sec><tp:treatment-sec><!--Section generated to contain objects referenced in tp:taxon-treatment.--><fig id="F1" position="float" orientation="portrait"><object-id xmlns:xlink="http://www.w3.org/1999/xlink" content-type="doi" xlink:type="simple">10.3897/zookeys.1032.63905.figures1-5</object-id><object-id xmlns:xlink="http://www.w3.org/1999/xlink" content-type="arpha" xlink:type="simple">604006DC-E4D6-5B47-B6C2-7EC5F9924325</object-id><label>Figures 1–5.</label><caption><p>Dorsal habitus <bold>1</bold><italic><tp:taxon-name><tp:taxon-name-part taxon-name-part-type="genus" reg="Gonioctena">Gonioctena</tp:taxon-name-part> <tp:taxon-name-part taxon-name-part-type="species" reg="allardi">allardi</tp:taxon-name-part></tp:taxon-name></italic> sp. nov., holotype <bold>2</bold><italic><tp:taxon-name><tp:taxon-name-part taxon-name-part-type="genus" reg="Gonioctena">G.</tp:taxon-name-part> <tp:taxon-name-part taxon-name-part-type="species" reg="mantillerii">mantillerii</tp:taxon-name-part></tp:taxon-name></italic> sp. nov., holotype <bold>3</bold><italic><tp:taxon-name><tp:taxon-name-part taxon-name-part-type="genus" reg="Gonioctena">G.</tp:taxon-name-part> <tp:taxon-name-part taxon-name-part-type="species" reg="oudai">oudai</tp:taxon-name-part></tp:taxon-name></italic><bold>4</bold><italic><tp:taxon-name><tp:taxon-name-part taxon-name-part-type="genus" reg="Gonioctena">G.</tp:taxon-name-part> <tp:taxon-name-part taxon-name-part-type="species" reg="subgeminata">subgeminata</tp:taxon-name-part></tp:taxon-name></italic><bold>5</bold><italic><tp:taxon-name><tp:taxon-name-part taxon-name-part-type="genus" reg="Gonioctena">G.</tp:taxon-name-part> <tp:taxon-name-part taxon-name-part-type="species" reg="tonkinensis">tonkinensis</tp:taxon-name-part></tp:taxon-name></italic>. Scale bars: 1.0 mm.</p></caption><graphic xmlns:xlink="http://www.w3.org/1999/xlink" xlink:href="zookeys-1032-079-g001.jpg" position="float" orientation="portrait" xlink:type="simple" id="oo_532562.jpg"><uri content-type="original_file" xlink:type="simple">https://binary.pensoft.net/fig/532562</uri></graphic></fig><fig id="F2" position="float" orientation="portrait"><object-id xmlns:xlink="http://www.w3.org/1999/xlink" content-type="doi" xlink:type="simple">10.3897/zookeys.1032.63905.figures6-10</object-id><object-id xmlns:xlink="http://www.w3.org/1999/xlink" content-type="arpha" xlink:type="simple">8AF96046-73AC-5958-AB32-29C1FA68CABC</object-id><label>Figures 6–10.</label><caption><p>Head and pronotum <bold>6</bold><italic><tp:taxon-name><tp:taxon-name-part taxon-name-part-type="genus" reg="Gonioctena">Gonioctena</tp:taxon-name-part> <tp:taxon-name-part taxon-name-part-type="species" reg="allardi">allardi</tp:taxon-name-part></tp:taxon-name></italic> sp. nov., holotype <bold>7</bold><italic><tp:taxon-name><tp:taxon-name-part taxon-name-part-type="genus" reg="Gonioctena">G.</tp:taxon-name-part> <tp:taxon-name-part taxon-name-part-type="species" reg="mantillerii">mantillerii</tp:taxon-name-part></tp:taxon-name></italic> sp. nov., holotype <bold>8</bold><italic><tp:taxon-name><tp:taxon-name-part taxon-name-part-type="genus" reg="Gonioctena">G.</tp:taxon-name-part> <tp:taxon-name-part taxon-name-part-type="species" reg="oudai">oudai</tp:taxon-name-part></tp:taxon-name></italic><bold>9</bold><italic><tp:taxon-name><tp:taxon-name-part taxon-name-part-type="genus" reg="Gonioctena">G.</tp:taxon-name-part> <tp:taxon-name-part taxon-name-part-type="species" reg="subgeminata">subgeminata</tp:taxon-name-part></tp:taxon-name></italic><bold>10</bold><italic><tp:taxon-name><tp:taxon-name-part taxon-name-part-type="genus" reg="Gonioctena">G.</tp:taxon-name-part> <tp:taxon-name-part taxon-name-part-type="species" reg="tonkinensis">tonkinensis</tp:taxon-name-part></tp:taxon-name></italic>. Scale bars: 1.0 mm.</p></caption><graphic xmlns:xlink="http://www.w3.org/1999/xlink" xlink:href="zookeys-1032-079-g002.jpg" position="float" orientation="portrait" xlink:type="simple" id="oo_532563.jpg"><uri content-type="original_file" xlink:type="simple">https://binary.pensoft.net/fig/532563</uri></graphic></fig><fig id="F5" position="float" orientation="portrait"><object-id xmlns:xlink="http://www.w3.org/1999/xlink" content-type="doi" xlink:type="simple">10.3897/zookeys.1032.63905.figures16-18</object-id><object-id xmlns:xlink="http://www.w3.org/1999/xlink" content-type="arpha" xlink:type="simple">9D7EDEAA-38BA-5EED-B944-7FC89FCAD170</object-id><label>Figures 16–18.</label><caption><p>Aedeagus, dorsal, and lateral views (after <xref ref-type="bibr" rid="B9">Cho and Borowiec 2016b</xref>) <bold>16</bold><italic><tp:taxon-name><tp:taxon-name-part taxon-name-part-type="genus" reg="Gonioctena">Gonioctena</tp:taxon-name-part> <tp:taxon-name-part taxon-name-part-type="species" reg="oudai">oudai</tp:taxon-name-part></tp:taxon-name></italic><bold>17</bold><italic><tp:taxon-name><tp:taxon-name-part taxon-name-part-type="genus" reg="Gonioctena">G.</tp:taxon-name-part> <tp:taxon-name-part taxon-name-part-type="species" reg="subgeminata">subgeminata</tp:taxon-name-part></tp:taxon-name></italic><bold>18</bold><italic><tp:taxon-name><tp:taxon-name-part taxon-name-part-type="genus" reg="Gonioctena">G.</tp:taxon-name-part> <tp:taxon-name-part taxon-name-part-type="species" reg="tonkinensis">tonkinensis</tp:taxon-name-part></tp:taxon-name></italic>. Scale bars: 1.0 mm.</p></caption><graphic xmlns:xlink="http://www.w3.org/1999/xlink" xlink:href="zookeys-1032-079-g005.jpg" position="float" orientation="portrait" xlink:type="simple" id="oo_532566.jpg"><uri content-type="original_file" xlink:type="simple">https://binary.pensoft.net/fig/532566</uri></graphic></fig></tp:treatment-sec><ref-list><ref id="B9"><mixed-citation xmlns:xlink="http://www.w3.org/1999/xlink" xlink:type="simple"><person-group><name name-style="western"><surname>Cho</surname><given-names>H-W</given-names></name><name name-style="western"><surname>Borowiec</surname><given-names>L</given-names></name></person-group> (<year>2016b</year>) <article-title>On the genus <italic><tp:taxon-name><tp:taxon-name-part taxon-name-part-type="genus">Gonioctena</tp:taxon-name-part></tp:taxon-name></italic> Chevrolat (<tp:taxon-name><tp:taxon-name-part taxon-name-part-type="order">Coleoptera</tp:taxon-name-part></tp:taxon-name>: <tp:taxon-name><tp:taxon-name-part taxon-name-part-type="family">Chrysomelidae</tp:taxon-name-part></tp:taxon-name>: <tp:taxon-name><tp:taxon-name-part taxon-name-part-type="subfamily">Chrysomelinae</tp:taxon-name-part></tp:taxon-name>), with descriptions of seven new species from the Oriental region and Palaearctic China.</article-title><source>Zootaxa</source><volume>4067</volume>: <fpage>168</fpage>–<lpage>184</lpage>. <ext-link xlink:type="simple" ext-link-type="doi" xlink:href="10.11646/zootaxa.4067.2.3">https://doi.org/10.11646/zootaxa.4067.2.3</ext-link></mixed-citation></ref><ref id="B14"><mixed-citation xmlns:xlink="http://www.w3.org/1999/xlink" xlink:type="simple"><person-group><name name-style="western"><surname>Kimoto</surname><given-names>S</given-names></name><name name-style="western"><surname>Gressitt</surname><given-names>JL</given-names></name></person-group> (<year>1981</year>) <article-title><tp:taxon-name><tp:taxon-name-part taxon-name-part-type="family">Chrysomelidae</tp:taxon-name-part></tp:taxon-name> (<tp:taxon-name><tp:taxon-name-part taxon-name-part-type="order">Coleoptera</tp:taxon-name-part></tp:taxon-name>) of Thailand, Cambodia, Laos and Vietnam, II. <tp:taxon-name><tp:taxon-name-part taxon-name-part-type="subfamily">Clytrinae</tp:taxon-name-part></tp:taxon-name>, <tp:taxon-name><tp:taxon-name-part taxon-name-part-type="subfamily">Cryptocephalinae</tp:taxon-name-part></tp:taxon-name>, <tp:taxon-name><tp:taxon-name-part taxon-name-part-type="subfamily">Chlamisinae</tp:taxon-name-part></tp:taxon-name>, <tp:taxon-name><tp:taxon-name-part taxon-name-part-type="subfamily">Lamprosomatinae</tp:taxon-name-part></tp:taxon-name> and <tp:taxon-name><tp:taxon-name-part taxon-name-part-type="subfamily">Chrysomelinae</tp:taxon-name-part></tp:taxon-name>.</article-title><source>Pacific Insects</source><volume>23</volume>: <fpage>286</fpage>–<lpage>391</lpage>. <ext-link xlink:type="simple" ext-link-type="uri" xlink:href="http://hbs.bishopmuseum.org/pi/pdf/23(3)-286.pdf">http://hbs.bishopmuseum.org/pi/pdf/23(3)-286.pdf</ext-link></mixed-citation></ref><ref id="B16"><mixed-citation xmlns:xlink="http://www.w3.org/1999/xlink" xlink:type="simple"><person-group><name name-style="western"><surname>Kippenberg</surname><given-names>H</given-names></name></person-group> (<year>2010</year>) <article-title>New acts and comments, <tp:taxon-name><tp:taxon-name-part taxon-name-part-type="family">Chrysomelidae</tp:taxon-name-part></tp:taxon-name>: <tp:taxon-name><tp:taxon-name-part taxon-name-part-type="subfamily">Chrysomelinae</tp:taxon-name-part></tp:taxon-name>.</article-title> In: <person-group><name name-style="western"><surname>Löbl</surname><given-names>I</given-names></name><name name-style="western"><surname>Smetana</surname><given-names>A</given-names></name></person-group> (<role>Eds</role>) <issue-title>Catalogue of Palaearctic Coleoptera, Volume 6 Chrysomeloidea.</issue-title><source>Apollo Books, Stenstrup</source>, <fpage>67</fpage>–<lpage>73</lpage>. [390–443.]</mixed-citation></ref><ref id="B4"><mixed-citation xmlns:xlink="http://www.w3.org/1999/xlink" xlink:type="simple"><person-group><name name-style="western"><surname>Chen</surname><given-names>SH</given-names></name></person-group> (<year>1935</year>) <article-title>Classification of Asiatic <italic><tp:taxon-name><tp:taxon-name-part taxon-name-part-type="genus">Phytodecta</tp:taxon-name-part></tp:taxon-name></italic> (Col. <tp:taxon-name><tp:taxon-name-part taxon-name-part-type="subfamily">Chrysomelinae</tp:taxon-name-part></tp:taxon-name>).</article-title><source>Chinese Journal of Zoology</source><volume>1</volume>: <fpage>125</fpage>–<lpage>133</lpage>.</mixed-citation></ref><ref id="B5"><mixed-citation xmlns:xlink="http://www.w3.org/1999/xlink" xlink:type="simple"><person-group><name name-style="western"><surname>Chen</surname><given-names>SH</given-names></name></person-group> (<year>1936</year>) <article-title>Catalogue des <tp:taxon-name><tp:taxon-name-part taxon-name-part-type="subfamily">Chrysomelinae</tp:taxon-name-part></tp:taxon-name> de la Chine, de l’Indochine et du Japon.</article-title><source>Notes d’Entomologie Chinoise</source><volume>3</volume>: <fpage>63</fpage>–<lpage>102</lpage>.</mixed-citation></ref><ref id="B7"><mixed-citation xmlns:xlink="http://www.w3.org/1999/xlink" xlink:type="simple"><person-group><name name-style="western"><surname>Chen</surname><given-names>SH</given-names></name><name name-style="western"><surname>Young</surname><given-names>B</given-names></name></person-group> (<year>1941</year>) <article-title>The coleopterous genus <italic><tp:taxon-name><tp:taxon-name-part taxon-name-part-type="genus">Asiphytodecta</tp:taxon-name-part></tp:taxon-name></italic> Chen.</article-title><source>Sinensia</source><volume>12</volume>: <fpage>199</fpage>–<lpage>210</lpage>.</mixed-citation></ref><ref id="B11"><mixed-citation xmlns:xlink="http://www.w3.org/1999/xlink" xlink:type="simple"><person-group><name name-style="western"><surname>Gressitt</surname><given-names>JL</given-names></name><name name-style="western"><surname>Kimoto</surname><given-names>S</given-names></name></person-group> (<year>1963</year>) The <tp:taxon-name><tp:taxon-name-part taxon-name-part-type="family">Chrysomelidae</tp:taxon-name-part></tp:taxon-name> (Coleopt.) of China and Korea, Part 2. Pacific Insects Monograph 1B: 300–1026. <ext-link xlink:type="simple" ext-link-type="uri" xlink:href="http://hbs.bishopmuseum.org/pim/pdf/pim1B.pdf">http://hbs.bishopmuseum.org/pim/pdf/pim1B.pdf</ext-link></mixed-citation></ref></ref-list></tp:taxon-treatment>
